# Supplementary material for: Controlled synchronization of a vibrating screen driven by two motors based on improved sliding mode controlling method
Source: PLoS One. 2023 Nov 21;18(11):e0294726. doi: 10.1371/journal.pone.0294726 (PMC10662758; doi:10.1371/journal.pone.0294726)
Supplement: S2 Fig — (ZIP) [file pone.0294726.s002.zip]

Archive with 1 entries (1 files):
- S2 Fig.tif
