# Supplementary material for: Controlled synchronization of a vibrating screen driven by two motors based on improved sliding mode controlling method
Source: PLoS One. 2023 Nov 21;18(11):e0294726. doi: 10.1371/journal.pone.0294726 (PMC10662758; doi:10.1371/journal.pone.0294726)
Supplement: S6 Fig — (ZIP) [file pone.0294726.s006.zip]

Archive with 10 entries (10 files):
- (a).tif
- (a).vsdx
- (b).tif
- (b).vsdx
- (c).tif
- (c).vsdx
- (d).tif
- (d).vsdx
- (e).tif
- (e).vsdx
